# Supplementary material for: Effects of 3′-Sialyllactose on Symptom Improvement in Patients with Knee Osteoarthritis: A Randomized Pilot Study
Source: Nutrients. 2024 Oct 8;16(19):3410. doi: 10.3390/nu16193410 (PMC11478649; doi:10.3390/nu16193410)
Supplement: Supplementary file 1 [file nutrients-16-03410-s001.zip]

Archive with 1 entries (1 files):
- nutrients-3224507-supplementary.pdf
